# Supplementary material for: Prevalence and Antibiogram Pattern of Acinetobacter baumannii from 2013 to 2023 in a Tertiary Care Hospital in the Western Region of Saudi Arabia
Source: Antibiotics (Basel). 2025 Mar 7;14(3):274. doi: 10.3390/antibiotics14030274 (PMC11939176; doi:10.3390/antibiotics14030274)
Supplement: Supplementary file 1 [file antibiotics-14-00274-s001.zip]

Archive with 1 entries (1 files):
- antibiotics-3436078-supplementary.pdf
